# Supplementary material for: Holocene vegetation patterns in southern Lithuania indicate astronomical forcing on the millennial and centennial time scales
Source: Sci Rep. 2019 Oct 11;9:14711. doi: 10.1038/s41598-019-51321-7 (PMC6789100; doi:10.1038/s41598-019-51321-7)
Supplement: Supplementary file 1 — Dataset 1 [file 41598_2019_51321_MOESM1_ESM.xlsx]

## Sheet: NMDS_scores_for_samples
Age, BP	NMDS1	NMDS2
-762	-0.0452153	-0.524584
-793	-0.193958	-0.552348
-823	-0.221112	-0.340229
-854	0.0848569	-0.510946
-885	-0.151972	-0.311706
-915	-0.0677165	-0.615696
-954	0.00274342	-0.517638
-977	0.0447984	-0.278003
-1007	0.0565435	-0.454934
-1038	0.159835	-0.462802
-1067	-0.113598	-0.288288
-1090	0.0355563	-0.338021
-1113	-0.14065	-0.676697
-1136	-0.134901	-0.464728
-1159	-0.0311194	-0.70845
-1183	0.11949	-0.725699
-1215	0.00966046	-0.576334
-1273	-0.145501	-0.563307
-1331	-0.140794	-0.355282
-1390	-0.194535	-0.74626
-1448	-0.266435	-0.362279
-1506	-0.358971	-0.496677
-1565	-0.111025	-0.222521
-1623	-0.14205	-0.50251
-1681	-0.277616	-0.569155
-1773	-0.286743	-0.518486
-1875	-0.11613	-0.409543
-2125	-0.155786	-0.411794
-2314	-0.0443552	-0.413144
-2506	-0.0305256	-0.183179
-2699	0.0798385	-0.263718
-2891	0.0615099	-0.409133
-3087	-0.00345607	-0.420713
-3302	0.330359	-0.377876
-3517	0.26401	-0.230198
-3731	0.334877	-0.183314
-3946	0.264228	-0.137764
-4161	0.633745	-0.106373
-4196	0.485288	-0.323809
-4205	0.566077	-0.244666
-4214	0.400826	-0.257896
-4224	0.430925	-0.150101
-4233	0.351804	-0.192974
-4242	0.208085	-0.200233
-4268	0.294636	-0.232238
-4412	0.467206	-0.109875
-4556	0.287965	-0.0730675
-4699	0.547006	-0.110899
-4843	0.510389	-0.0789586
-4987	0.459326	-0.0724951
-5045	0.312623	-0.144943
-5090	0.346569	-0.258924
-5136	0.204217	-0.104436
-5181	0.307022	-0.00883261
-5226	0.359953	-0.137362
-5272	0.30486	-0.122555
-5317	0.334265	0.148294
-5363	0.233041	0.0464029
-5408	0.532622	0.32527
-5453	0.313951	0.103003
-5499	0.203444	0.215209
-5544	0.165667	0.0514161
-5595	0.50386	0.137891
-5679	0.170093	0.198669
-5763	0.468043	0.174484
-5848	0.36982	0.208622
-5932	0.467138	0.243835
-6016	0.238968	0.402514
-6101	0.348229	0.284145
-6185	0.385531	0.341874
-6269	0.52561	0.439353
-6301	0.41158	0.316495
-6326	0.365756	0.34519
-6350	0.445092	0.389669
-6375	0.178323	0.185134
-6430	0.335195	0.360006
-6536	0.434217	0.234769
-6643	0.381225	0.221174
-6749	0.21672	0.402635
-6856	0.405018	0.254754
-7175	0.308368	0.327589
-7281	0.358502	0.41081
-7388	0.396278	0.283447
-7494	0.222521	0.105712
-7601	0.178148	0.0866236
-7707	0.163981	0.0959037
-7813	0.296416	0.195041
-7920	0.203756	0.142226
-8026	0.312095	0.402352
-8133	0.268482	0.231835
-8239	0.25475	0.33542
-8346	0.221739	0.276861
-8452	0.159117	-0.00164627
-8558	0.107539	0.0456428
-8691	0.165093	0.24804
-8798	0.0104345	0.188751
-8904	0.107783	0.204623
-9011	0.0363683	0.135999
-9137	0.00401228	0.198582
-9265	0.101051	0.128981
-9394	0.0737539	0.187174
-9523	-0.11933	0.19285
-9652	-0.0683828	0.155399
-9726	-0.0342378	0.227008
-9766	-0.128985	0.104244
-9807	-0.16525	0.420565
-9848	-0.0768894	0.133127
-9889	-0.228418	0.354312
-9930	-0.320015	0.203185
-9971	-0.171435	0.183625
-10012	-0.172911	0.335856
-10053	-0.00401035	0.113914
-10093	-0.201567	0.0930426
-10129	-0.275059	0.252989
-10175	-0.328316	0.302514
-10216	-0.373162	0.255131
-10257	-0.383036	0.175601
-10298	-0.435533	0.353298
-10339	-0.370639	0.518307
-10379	-0.390569	0.338673
-10420	-0.499951	0.458333
-10461	-0.561572	0.240449
-10502	-0.326667	0.159529
-10543	-0.529089	0.247114
-10584	-0.298535	0.21194
-10625	-0.332834	0.128605
-10666	-0.435905	0.219247
-10706	-0.218268	0.262689
-10756	-0.284035	0.479883
-10820	-0.35337	0.228332
-10884	-0.526148	0.00663506
-10949	-0.579686	0.136037
-11013	-0.481642	0.289892
-11077	-0.471415	-0.040967
-11141	-0.573446	0.346575
-11205	-0.827397	0.0911669
-11285	-0.591709	-0.0186623
-11333	-0.484317	0.0494714
-11398	-0.560635	-0.0749954
-11462	-0.618293	-0.0970993
-11526	-0.424129	-0.0489845
-11590	-0.395414	0.0199596
-11654	-0.609743	0.0573358
-11718	-0.539222	0.0474058
-11782	-0.517213	0.106714
-11847	-0.497269	0.136103
-11911	-0.4617	0.0151579
-11975	-0.614612	0.0795397
-12039	-0.474299	0.342772

## Sheet: NMDS_scores_for_species
Species	NMDS1	NMDS2
Picea	0.113129	-0.38106
Pinus	-0.157045	-0.102432
Betula	-0.260212	0.0945857
Alnus	0.401675	-0.0393721
Quercus	0.428526	-0.082708
Tilia	0.522062	0.0276434
Ulmus	0.11641	0.275192
Carpinus betulus	0.567606	-0.468367
Corylus	0.339187	0.204812
Fagus	0.265945	-0.380129
Populus	0.0867408	0.395446
Acer	0.906912	0.265139
Frangula alnus	0.772749	0.786061
Fraxinus	0.598404	0.182242
Salix	-0.575131	0.0473966
Juniperus	-0.690537	0.302591
Calluna	0.193194	0.489034
Ledum	-0.477641	0.391677
Arctostaphylos	0.883072	0.199616
Empetrum	-0.00299726	-0.445666
Ericaceae	0.177895	-0.524583
Viscum album	0.936034	-0.327754
Sambucus	0.203817	-0.255867
Apiaceae	0.0739338	-0.300947
Anthemis arvensis	-0.716702	-0.739055
Artemisia	-0.267609	0.0323134
Filipendula	-0.263661	-0.10589
Chenopodium	-0.317933	-0.141311
Valeriana	1.00779	0.465975
Prunella	-0.51319	-0.675294
Plantago	0.0313269	-0.679852
Plantago lanceolata	0.229056	0.45463
Polygonaceae	0.899625	-0.330102
Fabaceae	1.04176	-0.279226
Secale cereale	0.731451	0.101612
Poaceae	-0.279508	0.0212366
Cyperaceae	-0.17063	-0.135551
Onagraceae	-0.526093	0.0925324
Rosaceae	0.226432	0.261018
Linum	1.21991	0.872036
Taraxacum	-0.543224	-0.570729
Thalictrum	-0.471951	0.608277
Humulus l.	-0.183222	0.28542
Urtica	0.216794	-0.320344
Caryophyllaceae	-0.534651	0.102701
Dianthus	0.306384	-0.955693
Scleranthus	-0.00608494	-1.09419
Aster Aster	0.790954	0.0755532
Asteraceae	-0.389406	0.0546978
Achillea	-0.269488	0.579507
Geranium	0.560021	0.407544
Polygonum persicaria	-0.703211	-1.02331
Rubus	0.962909	-0.517346
Rumex acetosa/acetosella	-0.283165	0.341059
Rumex aquaticus	0.394778	0.394323
Cannabaceae	0.128716	-0.0821312
Galium	0.179952	0.105735
Lysimachia	0.0825243	-0.670911
Ranunculus flammula	0.172705	0.70766
Ranunculus acris	0.815191	0.446944
Ranunculus types	0.27733	-1.44038
Ranunculaceae	-0.0669761	-0.234545
Helianthemum	-0.644333	-1.12967
Viburnum	-0.284121	0.720439
Mentha	0.205391	0.622524
Brassicaceae	0.880273	0.0935157
Potentilla	-0.435238	0.53638
Ephedra	0.472183	0.427152
Varia	-0.0378245	0.0794978
Typha	-0.00549058	0.0940861
Menyanthes	0.178758	0.523993
Myriophyllum verticillatum	1.31384	-0.485618
Myriophyllum	0.33295	0.34461
Nymphaea	-0.184618	0.404835
Nuphar	0.0449966	0.425553
Potamogeton	0.0238471	-0.609059
Sphagnum	-0.0714015	-0.691964
Polypodiaceae	-0.0496802	0.206378
Botrychium	-0.211639	-1.01625
Pteridium	0.656085	0.282641
Selaginella selag.	-1.22116	0.0131694

## Sheet: 1_q_star
Age, BP	1/qstar
-762	1.10449
-793	1.21535
-823	1.18692
-854	1.07851
-885	1.02102
-915	1.03267
-954	1.02169
-977	1.01534
-1007	1.06614
-1038	1.12381
-1067	1.13362
-1090	1.23619
-1113	0.834949
-1136	0.960159
-1159	0.880253
-1183	0.823581
-1215	0.800151
-1273	0.826139
-1331	0.964812
-1390	0.834053
-1448	0.834164
-1506	0.855462
-1565	0.875624
-1623	0.772467
-1681	0.981279
-1773	1.25914
-1875	1.2182
-2125	0.94188
-2314	0.906729
-2506	1.04069
-2699	1.23775
-2891	1.09621
-3087	1.15849
-3302	1.32121
-3517	1.307
-3731	1.33019
-3946	1.35192
-4161	1.34413
-4196	1.3754
-4205	1.41001
-4214	1.2133
-4224	1.32636
-4233	1.19807
-4242	1.27233
-4268	1.25549
-4412	1.37567
-4556	1.35866
-4699	1.41866
-4843	1.17683
-4987	1.40436
-5045	1.17052
-5090	1.21147
-5136	1.00406
-5181	1.33398
-5226	1.07757
-5272	1.133
-5317	1.18506
-5363	1.26228
-5408	1.37288
-5453	1.26088
-5499	1.23735
-5544	1.16986
-5595	1.41317
-5679	1.20956
-5763	1.33632
-5848	1.47
-5932	1.15515
-6016	1.19845
-6101	1.36876
-6185	1.44139
-6269	1.42913
-6301	1.53158
-6326	1.44191
-6350	1.46318
-6375	1.3763
-6430	1.38133
-6536	1.42047
-6643	1.44218
-6749	1.42952
-6856	1.41511
-7175	1.42138
-7281	1.47572
-7388	1.4091
-7494	1.4383
-7601	1.36589
-7707	1.35624
-7813	1.32637
-7920	1.35435
-8026	1.43377
-8133	1.44924
-8239	1.45817
-8346	1.47224
-8452	1.45083
-8558	1.3567
-8691	1.42436
-8798	1.30243
-8904	1.25552
-9011	1.3341
-9137	1.20383
-9265	1.29149
-9394	1.18862
-9523	1.17332
-9652	1.21473
-9726	1.22288
-9766	1.20189
-9807	1.16255
-9848	1.25604
-9889	1.19988
-9930	1.14923
-9971	1.21803
-10012	1.20917
-10053	1.25615
-10093	1.17515
-10129	1.18213
-10175	1.21174
-10216	1.20758
-10257	1.17926
-10298	1.18545
-10339	1.21021
-10379	1.21607
-10420	1.18471
-10461	1.21369
-10502	1.1926
-10543	1.18582
-10584	1.22016
-10625	1.2
-10666	1.22525
-10706	1.19954
-10756	1.22297
-10820	1.16658
-10884	1.19492
-10949	1.17777
-11013	1.22083
-11077	1.1931
-11141	1.22248
-11205	1.22052
-11285	1.19611
-11333	1.21001
-11398	1.18408
-11462	1.18258
-11526	1.17341
-11590	1.18097
-11654	1.20112
-11718	1.19564
-11782	1.19962
-11847	1.16027
-11911	1.16774
-11975	1.19854
-12039	1.18936
